# Supplementary material for: Short‐term impacts of COVID‐19 on food security and nutrition in rural Guatemala: Phone‐based farm household survey evidence
Source: Agric Econ. 2021 May 2;52(3):477–94. doi: 10.1111/agec.12629 (PMC8206951; doi:10.1111/agec.12629)
Supplement: Supplementary file 2 — Supplementary Material [file AGEC-52-477-s001.zip]

Archive with 3 entries (3 files):
- readme_short_term_impacts_guat.txt
- short_term_impacts_data_guat.do
- short_term_impacts_data_guat.dta
