# Supplementary material for: Short‐term impacts of COVID‐19 on food security and nutrition in rural Guatemala: Phone‐based farm household survey evidence
Source: Agric Econ. 2021 May 2;52(3):477–94. doi: 10.1111/agec.12629 (PMC8206951; doi:10.1111/agec.12629)
Supplement: Supplementary file 2 — Supplementary Material [file AGEC-52-477-s001.zip › readme_short_term_impacts_guat.txt]

This readme file accompanies the paper, �Short-term impacts of COVID-19 on food security and nutrition in rural Guatemala: Phone-based farm household survey evidence� by Ceballos, F., Hernandez, M.A., and Paz, C. 

This file details the steps to generate the main results reported in the paper.

The empirical analyses was all performed in Stata version 16.0.

To replicate the results reported in the paper, open the following program (do file) and accompanying dataset: 

1. short_term_impacts_data_guat -- Commented do file with all steps and command lines that generate the main tables and figures reported in the paper.

2. short_term_impacts_data_guat.dta -- Dataset at the household level. All variables in the dataset are labeled.
