# Supplementary material for: Short‐term impacts of COVID‐19 on food security and nutrition in rural Guatemala: Phone‐based farm household survey evidence
Source: Agric Econ. 2021 May 2;52(3):477–94. doi: 10.1111/agec.12629 (PMC8206951; doi:10.1111/agec.12629)
Supplement: Supplementary file 2 — Supplementary Material [file AGEC-52-477-s001.zip › short_term_impacts_data_guat.do]

*
***Do file to generate main results in "Assessing the short-term impacts of COVID-19 on food security and nutrition in rural areas: Evidence from Guatemala” by Ceballos, F., Hernandez, M.A. and C. Paz

*Dataset at the household level
*all variables in dataset are labeled
*variables ending in "_0" measured in Nov-Dec 2019
*variables ending in "_1" measured in May-Jun 2020
*variables labeled with "hhmm" or "HH member" (hh, women, child) for indentification purposes of the reference member in the household


use "short_term_impacts_data_guat.dta",clear

***Figure 2***
***Reported changes in income sources
tab change3_agric
tab change3_nonagric 
tab change3_rest_remitt


***Figure 3***
***Before and after food insecurity experiences
tab SSAA_3_0,m
tab SSAA_3_1,m

tab SSAA_2_0,m
tab SSAA_2_1,m

tab SSAA_1_0,m
tab SSAA_1_1,m


***Figure 4***
***Before and after household consumption of animal source foods and fruits & vegetables
preserve
keep SbjNum hh_cons_* fruitvitA_hh_* otfruit_hh_* vegvitA_hh_* greenv_hh_* otveg_hh_*

reshape long  hh_cons_carne_res_ hh_cons_pollo_ hh_cons_visceras_ hh_cons_embutidos_ hh_cons_pes_maris_ hh_cons_huevos_ hh_cons_lacteos_   vegvitA_hh_ greenv_hh_ otveg_hh_ fruitvitA_hh_ otfruit_hh_ women_cons_carne_res_ women_cons_pollo_ women_cons_visceras_ women_cons_embutidos_ women_cons_pes_maris_ women_cons_huevos_ women_cons_lacteos_   vegvitA_women_ greenv_women_ otveg_women_ fruitvitA_women_ otfruit_women_ child_cons_carne_res_6_23m_  child_cons_pollo_6_23m_  child_cons_visceras_6_23m_  child_cons_embutidos_6_23m_  child_cons_pes_maris_6_23m_  child_cons_huevos_6_23m_  child_cons_lacteos_6_23m_  vegvitA_child_6_23m_  greenv_child_6_23m_  otveg_child_6_23m_  fruitvitA_child_6_23m_  otfruit_child_6_23m_ ,  i(SbjNum) j(time)
gen 	time_st="Nov-Dec 2019" 	if time==0
replace time_st="May-Jun 2020"  if time==1

rename hh_cons_carne_res_   hh_1
rename hh_cons_pollo_ 		hh_2
rename hh_cons_visceras_ 	hh_3 
rename hh_cons_embutidos_ 	hh_4 
rename hh_cons_pes_maris_ 	hh_5 
rename hh_cons_huevos_  	hh_6 
rename hh_cons_lacteos_  	hh_7 
rename fruitvitA_hh_  		hh_8
rename otfruit_hh_     		hh_9
rename vegvitA_hh_ 			hh_10
rename greenv_hh_  			hh_11 
rename otveg_hh_  			hh_12

reshape long  hh_ ,  i(SbjNum time) j(product)
lab def product ///
1 "Beef and pork meat"  2 "Poultry" 3 "Organ meats" 4 "Sausages"  5 "Fish and sea food" 6 "Eggs" 7 "Dairy products" ///
8 "Fruits rich in vitamin A"  9 "Other fruits" 10 "Vegetables rich in vitamin A" 11 "Green leafy vegetables" 12 "Other vegetables" , modify
lab val product product 

*Household Animal Source Food (ASF) consumption
		graph hbar (mean) hh_ if product<8,  asyvars  over(time) over(product) ///
		bar(1, fcolor(none) lcolor(gs3) lw(thin))        ///
		bar(2, bcolor(green%60) lw(thin) )  ///
		title("Household Animal Source Food (ASF)" "consumption") legend(order(1 "Nov-Dec 2019" 2 "May-Jun 2020") size(medium))   ylabel(0 "0%" .2 "20%" .4 "40%" .6 "60%" .8 "80%" 1"100%", nogrid) ytitle(" ") 

*Household Fruits & Vegetables (F&V) consumption
		graph hbar (mean) hh_ if product>7,  asyvars  over(time) over(product) ///
		bar(1, fcolor(none) lcolor(gs3) lw(thin))        ///
		bar(2, bcolor(green%60) lw(thin) )  ///
		title("Household Fruits & Vegetables (F&V)" "consumption") legend(order(1 "Nov-Dec 2019" 2 "May-Jun 2020") size(medium))   ylabel(0 "0%" .2 "20%" .4 "40%" .6 "60%" .8 "80%" 1"100%", nogrid) ytitle(" ") 
restore 


***Figure 5***
***Partial regression coefficients between a decrease in income and dietary diversity and household characteristics
***Panel A: Decrease in income sources and selected household characteristics
*Coefficients reported in Appendix Tables A.2  
***Panel B: Decrease in household dietary diversity scores and selected household characteristics
*Coefficients reported in Appendix Tables A.3

***Table A.2***
*Regressions if income decreased on household baseline characteristics
*Declaring household characteristics
global X_b2  "head_male head_age head_incprim head_compprim_above head_spanish hh_size progr_alim_utiles f_ewalls f_ceiling f_flooring h_electricity h_watersyst h_drainagenet h_ccooking  t_TV_radio  t_transp t_livestock Ln_Tot_AgriLand_ha Ter2Tot_exp_daily_pc Ter3Tot_exp_daily_pc  t_irrigation d_cafe d_maiz d_frijol d_cardomomo treated d_intmig"
*If agricultural income decreased
reg dec_3_agric_inc 		$X_b2 i.loc_community_red, cluster(loc_community_red)
*If non-agricultural income decreased
reg dec_3_nonagric_inc 		$X_b2 i.loc_community_red, cluster(loc_community_red)
*If remittances decreased (restricted sample)
reg dec_3_remitt_inc 		$X_b2 i.loc_community_red if change3_rest_remitt!=., cluster(loc_community_red)


***Table A.3***
*Regressions if dietary diversity decreased on household baseline characteristics
*If HDDS decreased	
reg dec_hdds 				$X_b2 i.loc_community_red, cluster(loc_community_red)
*If ASF score decreased	
reg dec_ASF_score7_hh		$X_b2 i.loc_community_red, cluster(loc_community_red)
*If F&V score decreased	
reg dec_VFS_hh			 	$X_b2 i.loc_community_red, cluster(loc_community_red)
*If WDDS decreased	
reg dec_wdds 				$X_b2 i.loc_community_red, cluster(loc_community_red)
*If children DDS decreased
reg dec_DDS_child_6_23m 	$X_b2 i.loc_community_red, cluster(loc_community_red)


***Table 1***
***Household characteristics at baseline (Nov-Dec 2019)
global Xsum "head_male head_age head_noeduc head_incprim head_compprim_above head_spanish hh_size progr_alim_utiles f_ewalls f_ceiling f_flooring h_electricity h_watersyst h_drainagenet h_ccooking  Tot_exp_daily_pc t_TV_radio  t_transp t_livestock Tot_AgriLand_ha t_irrigation d_cafe d_cardomomo d_maiz d_frijol d_intmig  treated  d_Agr d_NonAgr d_Remitt"
estpost tabstat $Xsum   ,  listwise   statistics(mean sd min max) columns(statistics)
 

***Table 2***
***Before and after average comparisons of dietary diversity indicators
preserve
reshape long hdds_ ASF_score7_hh_ VFS_hh_ wdds_  VFS_women_ ASF_score7_women_  DDS_child_6_23m_    ASF_score7_child_6_23m_  VFS_child_6_23m_     ,  i(SbjNum) j(time)
             
***Panel A: Household level 
*Dietary Diversity Score (HDDS)
ttest hdds_   			, unequal  by(time)
*Animal Source Food (ASF) consumption score
ttest ASF_score7_hh_ 	, unequal  by(time)
*Fruits and Vegetables (F&V) consumption score
ttest VFS_hh_    		, unequal  by(time)

***Panel B: Women 15-49 years old  
*Dietary Diversity Score (WDDS)
ttest wdds_				, unequal  by(time)
*Animal Source Food (ASF) consumption score
ttest ASF_score7_women_ , unequal  by(time)
*Fruits and Vegetables (F&V) consumption score
ttest VFS_women_    	, unequal  by(time)


*Panel C: Children 6-23 months old  
*Dietary Diversity Score (DDS) 
ttest DDS_child_6_23m_  		, unequal  by(time)
*Animal Source Food (ASF) consumption score
ttest ASF_score7_child_6_23m_   , unequal  by(time)
*Fruits and Vegetables (F&V) consumption score
ttest VFS_child_6_23m_    		, unequal  by(time)
restore


***Table 3***
***Partial regression coefficients between a decrease in household dietary diversity and demand and supply factors 
*Declaring household characteristics
global X_b1 "head_male head_age head_noeduc head_incprim head_spanish hh_size progr_alim_utiles f_ewalls f_ceiling f_flooring h_electricity h_watersyst h_drainagenet h_ccooking  t_TV_radio  t_transp t_livestock Ln_Tot_AgriLand_ha Ln_Tot_exp_daily_pc t_irrigation d_cafe d_maiz d_frijol d_cardomomo treated d_intmig"

*Generating locality dummies (75 communities)
tab loc_community_red, g(comm)  
 
*HDDS1 col(1)
reg dec_hdds dec_3_agric_inc dec_3_nonagric_inc dec_3_remitt_inc com_retric com_famapoyo dec_foodavailab highp_index $X_b1 comm2-comm75, cluster(loc_community_red)

*ASF-col(2)
reg dec_ASF_score7_hh dec_3_agric_inc dec_3_nonagric_inc dec_3_remitt_inc com_retric com_famapoyo dec_foodavailab highp_index $X_b1 comm2-comm75, cluster(loc_community_red)
*ASF col(3)
reg dec_ASF_score7_hh dec_3_agric_inc dec_3_nonagric_inc dec_3_remitt_inc com_retric com_famapoyo dec_foodavailab highpprotein_index $X_b1 comm2-comm75, cluster(loc_community_red)

*FV col(4)
reg dec_VFS_hh dec_3_agric_inc dec_3_nonagric_inc dec_3_remitt_inc com_retric com_famapoyo dec_foodavailab highp_index $X_b1 comm2-comm75, cluster(loc_community_red)
*FV col(5)
reg dec_VFS_hh dec_3_agric_inc dec_3_nonagric_inc dec_3_remitt_inc com_retric com_famapoyo dec_foodavailab highp_fruits_veggies $X_b1 comm2-comm75, cluster(loc_community_red)
